# Supplementary material for: Metabolic Pathway Engineering Improves Dendrobine Production in Dendrobium catenatum
Source: Int J Mol Sci. 2023 Dec 28;25(1):397. doi: 10.3390/ijms25010397 (PMC10778673; doi:10.3390/ijms25010397)
Supplement: Supplementary file 1 [file ijms-25-00397-s001.zip]

Archive with 1 entries (1 files):
- ijms-2787291-supplementary.pdf
